# Supplementary material for: Prevalence of Cryptococcus gattii in Ugandan HIV-infected patients presenting with cryptococcal meningitis
Source: PLoS One. 2022 Jul 15;17(7):e0270597. doi: 10.1371/journal.pone.0270597 (PMC9286220; doi:10.1371/journal.pone.0270597)
Supplement: S1 Data — (XLSX) [file pone.0270597.s001.xlsx]

## Sheet: SD Sheet
Age	Frequency, f	Mid age, x	Cummulative frequency	f*x	x-m	(x-m)^2	f(x-m)^2
10-19	2	15	2	30	-21.5	462.25	924.5
20-29	48	25	50	1200	-11.5	132.25	6348
30-39	90	35	140	3150	-1.5	2.25	202.5
40-49	45	45	185	2025	8.5	72.25	3251.25
50-59	11	55	196	605	18.5	342.25	3764.75
60-69	4	65	200	260	28.5	812.25	3249
Grand Total	200			7270			17740
		Mean, m	36.35
		Varience	88.7
		SD	9.41807
		Median	L+((N/2-Fb)/fm)*c
			35.1667

## Sheet: Age Distribution
Age distribution	Frequency	% frequency
10-19	2	1
20-29	48	24
30-39	90	45
40-49	45	22.5
50-59	11	5.5
60-69	4	2
Grand Total	200	100

## Sheet: Gender Distribution
Gender distribution	Frequency	% frequency
Female	72	36
Female	15	7.5
Male	111	55.5
Male	2	1
Grand Total	200	100

## Sheet: Region Distribution
Region distribution	Frequency	% frequency
-	5	2.5
Central	187	93.5
Eastern	4	2
Southern	1	0.5
Western	3	1.5
Grand Total	200	100

## Sheet: Patients' year of admission
Patients' year of admission	Frequency
2018	16
2019	65
2020	89
2021	30
Grand Total	200

## Sheet: Project Database
Study Code	Patient Code	Patient's year of admision	Sabourand Agar	India Ink	Urea Agar	CGB Agar	MS Code	Age	Gender	Home address/ District	Region	HIV status	CM diagnosis	Abs CD4 Counts/mm^3	Viral loads/copies/ml	Initiation on HAART	Current ART regimen	Adherence
WA001	ENACT 11-0573 Visit 0.3 2021	2021	+	+	+	-	E3	35	Male	Kampala	Central	+	+	10	-	yes	Unknown	Poor
WA002	ENACT 11-0572 Visit 0.03 2021	2021	+	+	+	-	F3	30	Female	Buikwe	Central	+	+	17	-	yes	AZT/3TC/ATVr	Poor
WA003	ENACT 11-0566 Visit 2.0 17/02/2021	2021	+	+	+	-	F5	51	Male	Wakiso	Central	+	+	63	-	Naïve	-	-
WA004	COAST 11-0575 D1 2021	2021	+	+	+	-	E5	29	Male	Wakiso	Central	+	+	95	-	yes	TLD	Good
WA005	ENACT 11-0563 Visit 2.0 2021	2021	+	+	+	-	D5	32	Male	Wakiso	Central	+	+	23	-	naïve	-	-
WA006	ENACT 11-0574 Visit 0.1 2021	2021	+	+	+	-	C5	31	Male	Kampala	Central	+	+	201	-	Naïve	-	-
WA007	ENACT 11-0577 Visit 1.0 2021	2021	+	+	+	-	GF1	28	Male	Kampala	Central	+	+	55	-	Naïve	-	-
WA008	COAST 11-0496 Visit Readn	2020	+	+	+	-	GG1	22	Female	Butambala	Central	+	+	-	-	-	-	-
WA009	11-0531 D1 05/03/2021	2021	+	+	+	-	G9	30	Male	Kampala	Central	+	+	3	-	yes	TDF/3TC/ATV/r	Poor
WA010	11-0579 0.3 26/02/2021	2021	+	+	+	-	H9	37	Female	Kampala	Central	+	+	49	-	Naïve	-	-
WA011	ENACT 11-0565 Visit 0.1 2021	2021	+	+	+	-	E8	33	Female	Nakaseke	Central	+	+	200	-	naïve	-	-
WA012	ENACT 11-0580 Visit 0.6 2021	2021	+	+	+	-	D8	40	Female	Wakiso	Central	+	+	10	-	Naïve	-	-
WA013	ACACIA 81-292 15/02/2021	2021	+	+	+	-	GC1	23	Male	Jinja	Central	+	+	-	-	-	-	-
WA014	ENACT 11-0571 Visit 00.1 11/02/2021	2021	+	+	+	-	GD1	43	Male	Kampala	Central	+	+	21	-	naïve	-	-
WA015	ENACT 11-0568 Visit 1.0 09/02/2021	2021	+	+	+	-	GF2	31	Male	Wakiso	Central	+	+	-	-	-	-	-
WA016	ACACIA 81-145 12/02/2021	2021	+	+	+	-	GG2	64	Female	Wakiso	Central	+	+	893	-	yes	AZT/3TC/DTG	Good
WA017	11-0585 00.1 04/03/2021	2021	+	+	+	-	F7	38	Male	Kampala	Central	+	+	9	-	yes	TDF/3TC/ATV/r	Poor
WA018	11-0365 157.0 13/03/2021	2021	+	+	+	-	GH2	24	Male	Kampala	Central	+	+	-	-	-	-	-
WA019	11-0592 D3 17/03/2021	2021	+	+	+	-	GI2	60	Female	Kampala	Central	+	+	23	-	Naïve	-	-
WA020	11-0599 00.1 01/04/2021	2021	+	+	+	-	I9	29	Male	Kampala	Central	+	+	15	-	Naïve	-	-
WA022	11-0593 D5 21/03/2021	2021	+	+	+	-	E9	29	Male	Wakiso	Central	+	+	-	-	-	-	-
WA023	11-0595 0.01 24/03/2021	2021	+	+	+	-	F9	42	Male	Wakiso	Central	+	+	117	-	yes	AZT/3TC/ATVr	Poor
WA024	11-0477 0.5 11/11/2021	2020	+	+	+	-	GD2	25	Female	Mpingi	Central	+	+	120	-	Naïve	-	-
WA025	11-0591 00.1 11/03/2021	2021	+	+	+	-	GE2	25	Female	Kampala	Central	+	+	8	-	Naïve	-	-
WA026	11-0553 0.3 08/01/2021	2021	+	+	+	-	G7	34	Female	Kampala	Central	+	+	23	-	Naïve	-	-
WA027	11-0542/60251 D1 05/11/2020	2020	+	+	+	-	H7	30	Male	Kampala	Central	+	+	17	-	yes	TDF/3TC/DTG	Poor
WA028	11-0554 0.1 12/01/2021	2021	+	+	+	-	A9	37	Male	Luwero	Central	+	+	25	-	Naïve	-	-
WA029	11-0552 1.3 18/12/2020	2020	+	+	+	-	B9	20	Female	Kampala	Central	+	+	102	-	yes	Unknown	Poor
WA030	60200 D14 25/04/2020	2020	+	+	+	-	H1	32	Male	-	-	+	+	28	-	yes	Unknown	Poor
WA031	11-0547/60254 D1 03/11/2020	2020	+	+	+	-	I1	38	Female	Wakiso	Central	+	+	144	-	Naïve	-	-
WA032	11-0540/60250 D14 01/12/2020	2020	+	+	+	-	A7	40	Male	Kampala	Central	+	+	20	-	Naïve	-	-
WA033	60254 D7 08/12/2020	2020	+	+	+	-	H5	29	Female	Wakiso	Central	+	+	-	-	-	-	-
WA034	11-0550 00.1 08/12/2020	2020	+	+	+	-	D1	24	Female	Kampala	Central	+	+	19	-	Naïve	-	-
WA035	11-0548 0.001 04/11/2020	2020	+	+	+	-	GB3	55	Male	Wakiso	Central	+	+	170	-	Naïve	-	-
WA036	11-0497 WK 14.2 17/12/2020	2020	+	+	+	-	GC3	26	Female	Mpingi	Central	+	+	-	-	-	-	-
WA037	11-0541 00.1 24/11/2020	2020	+	+	+	-	G5	45	Male	Wakiso	Central	+	+	-	-	-	-	-
WA038	11-0543/60252 D1 27/11/2020	2020	+	+	+	-	C1	22	Male	Luwero	Central	+	+	12	-	yes	TDF/3TC/Avr	Poor
WA039	11-0532/60245 03/11/2020	2020	+	+	+	-	A6	31	Female	Kampala	Central	+	+	6	-	Naïve	-	-
WA040	60108 Relapse 17/11/2020	2020	+	+	+	-	H5	36	Male	Wakiso	Central	+	+	88	-	yes	NVP	Good
WA041	ENACT 11-0484 00.1 02/09/2020	2020	+	+	+	-	A8	40	Female	Wakiso	Central	+	+	17	-	Naïve	-	-
WA042	ENACT 11-0486 00.1 05/09/2020	2020	+	+	+	-	I7	28	Female	Wakiso	Central	+	+	60	-	Naïve	-	-
WA043	ENACT 11-0483 00.1 01/09/2020	2020	+	+	+	-	C7	29	Female	-	-	+	+	-	-	-	-	-
WA044	AMBITION 11-0527/60242 D1 27/10/2020	2020	+	+	+	-	B7	37	Female	Kampala	Central	+	+	26	-	Naïve	-	-
WA045	COAST 11-0524/60239 D2 22/10/2020	2020	+	+	+	-	GB1	30	Female	Wakiso	Central	+	+	10	-	yes	TDF/3TC/EFV	Poor
WA046	AMBITION 11-0523/60244 D1 03/11/2020	2020	+	+	+	-	G1	23	Male	Kampala	Central	+	+	71	-	yes	Unknown	Poor
WA047a	AMBITION 11-0506/60228 D2 01/10/2020	2020	+	+	+	-	GH3	39	Female	Wakiso	Central	+	+	52	-	yes	TDF/3TC/DTG	Good
WA048	AMBITION 11-0526/60241 D1 23/10/2020	2020	+	+	+	-	GI1	36	Male	Kampala	Central	+	+	96	-	yes	TDF/3TC/EFV	Poor
WA049	AMBITION 11-0525/60240 D1 22/10/2020	2020	+	+	+	-	C6	26	Male	Nakaseke	Central	+	+	14	-	Naïve	-	-
WA050	11-0449 D1 06/07/2020	2020	+	+	+	-	B6	23	Female	Kampala	Central	+	+	-	-	-	-	-
WA051	11-0301 D7 06/07/2020	2020	+	+	+	-	A1	37	Female	Kampala	Central	+	+	12	-	yes	TDF/3TC/ATV/r	Good
WA052	11-0430 D1 16/06/2020	2020	+	+	+	-	B1	35	Male	Wakiso	Central	+	+	-	-	-	-	-
WA053	AMBITION 11-0407 D1 13/03/2020	2020	+	+	+	-	E6	23	Female	Kayunga	Central	+	+	-	-	-	-	-
WA054	60175 D1 16/01/2020	2020	+	+	+	-	D6	38	Male	Kampala	Central	+	+	25	-	Naïve	-	-
WA055	11-0447/60208 D7 08/07/2020	2020	+	+	+	-	GC2	45	Male	Wakiso	Central	+	+	5	-	yes	AZT/3TC/EFV	Poor
WA056	11-0451/60210 D1 07/07/2020	2020	+	+	+	-	E4	30	Male	Wakiso	Central	+	+	34	-	yes	TDF/3TC/DTG	Poor
WA057	2742 81-174 Blood Cryptococcus	2020	+	+	+	-	D4	49	Male	Tororo	Eastern	+	+	71	-	yes	DTG/3TC/TDF	Poor
WA058	11-0435 D1 18/06/2020	2020	+	+	+	-	I2	60	Female	Kampala	Central	+	+	-	-	-	-	-
WA059	11-0355 20/01/2020	2020	+	+	+	-	H2	38	Female	Mbarara	Southern	+	+	34	-	Naïve	-	-
WA060	11-0414 D1 13/05/2020	2020	+	+	+	-	G6	42	Male	Mukono	Central	+	+	-	-	-	-	-
WA061	11-0429 D1 11/10/2020	2020	+	+	+	-	F6	35	Male	Butambala	Central	+	+	-	-	-	-	-
WA062	11-0389/60193 D14 10/03/2020	2020	+	+	+	-	GB2	33	Male	Mukono	Central	+	+	27	-	yes	TDF/3TC/EFV	Poor
WA063	AMBITION 11-0399/60198 D1 10/03/2020	2020	+	+	+	-	GA2	45	Male	Kampala	Central	+	+	8	-	yes	Unknown	Poor
WA064	11-0413 D1 12/05/2020	2020	+	+	+	-	F1	37	Male	Mukono	Central	+	+	-	-	-	-	-
WA065	11-0418 D1 12/05/2020	2020	+	+	+	-	E1	35	Male	Kampala	Central	+	+	-	-	-	-	-
WA066	11-0353/60176 D1 14/10/2020	2020	+	+	+	-	B5	46	Female	Wakiso	Central	+	+	25	-	Naïve	-	-
WA067	AMBITION 11-0398/60197 D1 09/03/2020	2020	+	+	+	-	A5	40	Male	Wakiso	Central	+	+	42	-	yes	Unknown	Poor
WA068	11-0427 D1 04/06/2020	2020	+	+	+	-	G4	50	Female	Wakiso	Central	+	+	-	-	-	-	-
WA069	AMBITION 60180 D14 18/02/2020	2020	+	+	+	-	F4	38	Male	Kampala	Central	+	+	9	-	yes	Unknown	Poor
WA070	11-0450 D1 06/07/2020	2020	+	+	+	-	C2	20	Female	Wakiso	Central	+	+	-	-	-	-	-
WA071	11-0444/60206 D2 02/07/2020	2020	+	+	+	-	B2	45	Male	Kampala	Central	+	+	11	-	Naïve	-	-
WA072	11-0416 D1 15/05/2020	2020	+	+	+	-	B4	35	Female	Kayunga	Central	+	+	-	-	-	-	-
WA073	AMBITION 11-0395/60194 D7 05/03/2020	2020	+	+	+	-	C4	32	Female	Kampala	Central	+	+	88	-	yes	TDF/3TC/DTG	Unknown
WA074	11-0358 D1 23/01/2020	2020	+	+	+	-	G2	43	Male	Luwero	Central	+	+	50	-	yes	TDF/3TC/EFV	Good
WA075	11-0419 D1 18/05/2020	2020	+	+	+	-	F2	35	Male	Muyuge	Eastern	+	+	-	-	-	-	-
WA076	60202 D14 08/07/2020	2020	+	+	+	-	I4	37	Male	Mukono	Central	+	+	64	-	yes	TDF/3TC/DTG	Good
WA077	11-0446/60207 D7 01/07/2020	2020	+	+	+	-	H4	35	Female	Kampala	Central	+	+	5	-	yes	TDF/3TC/DTG	Poor
WA078	11-0433 D1 17/06/2020	2020	+	+	+	-		40	Male	Butambala	Central	+	+	-	-	-	-	-
WA079	11-0352/60174 D1 14/01/2020	2020	+	+	+	-		57	Male	Wakiso	Central	+	+	18	-	yes	TLD	Poor
WA080	11-0454/60212 D1 08/07/2020	2020	+	+	+	-	GA3	47	Female	Wakiso	Central	+	+	10	-	naïve	-	-
WA081	60154 D70 14/01/2020	2020	+	+	+	-	C3	36	Female	Kampala	Central	+	+	-	-	-	-	-
WA082	11-0404 D1 13/03/2020	2020	+	+	+	-	D3	51	Male	Kasanda	Eastern	+	+	-	-	-	-	-
WA083	11-0390 Replease 18/05/2020	2020	+	+	+	-	I3	38	Female	-	-	+	+	-	-	-	-	-
WA084	11-0349/60171 D12 20/01/2020	2020	+	+	+	-	A4	49	Male	Kampala	Central	+	+	70	-	Naïve	-	-
WA085	11-0424 D1 27/05/2020	2020	+	+	+	-	D7	40	Male	Mukono	Central	+	+	-	-	-	-	-
WA086	AMBITION 11-0401/60199 D1 10/03/2020	2020	+	+	+	-	E7	35	Female	-	-	+	+	137	-	yes	DTG/3TC/TDF	Good
WA087	11-0411 D1 25/03/2020	2020	+	+	+	-	B8	40	Female	-	-	+	+	49	-	Naïve	-	-
WA088	11-0441/60204 D3 01/07/2020	2020	+	+	+	-	C8	28	Male	Wakiso	Central	+	+	20	-	yes	AZT/3TC/ATVr	Poor
WA089	11-0422 D1 22/05/2020	2020	+	+	+	-	H8	39	Female	Kampala	Central	+	+	-	-	-	-	-
WA090	11-0420 D1 21/05/2020	2020	+	+	+	-	I8	33	Female	Kampala	Central	+	+	-	-	-	-	-
WA091	COAST 11-0498 D1 20/09/2020	2020	+	+	+	-	GC4	41	Male	Kampala	Central	+	+	-	-	-	-	-
WA092	AMBITION 11-0515/60232 D7 13/10/2020	2020	+	+	+	-	GD4	30	Female	Bwikwe	Central	+	+	27	87547	yes	ABC/3TC/ATVr	Good
WA093	COAST 11-0520 D1 13/10/2020	2020	+	+	+	-	GA4	20	Male	Kampala	Central	+	+	-	5015	Naïve	-	-
WA094	ENACT 11-0467 00.3 03/07/2020	2020	+	+	+	-	GB4	40	Female	Mpingi	Central	+	+	48	-	Naïve	-	-
WA095	MB02 60218/11-049 D1 10/09/2020	2020	+	+	+	-	A3	23	Female	Kampala	Central	+	+	118	-	yes	TDF/3TC/DTG	Poor
WA096	COAST 11-0497 D1 18/09/2020	2020	+	+	+	-	B3	38	Female	Mpingi	Central	+	+	-	-	-	-	-
WA097	AMBITION 11-0493/60219 D1 15/05/2020	2020	+	+	+	-	D2	30	Male	Wakiso	Central	+	+	51	-	yes	TLD/DTG	Good
WA098	AMBITION 11-0516/60233 D1 09/10/2020	2020	+	+	+	-	E2	46	Male	Mityana	Central	+	+	13	-	yes	TDF/3TC/DTG	Poor
WA099	AMBITION 11-0514/60231 D1 08/10/2020	2020	+	+	+	-	C9	40	Male	Kampala	Central	+	+	66	-	yes	Unknown	Good
WA100	AMBITION 11-0523/60238 D1 15/10/2020	2020	+	+	+	-	D9	30	Female	Wakiso	Central	+	+	-	-	-	-	-
WA101	ENACT 11-0481 00.1 31/08/2020	2020	+	+	+	-	F8	29	Male	Kampala	Central	+	+	73	-	Naïve	-	-
WA102	AMBITION 11-0521/60236 D1 14/10/2020	2020	+	+	+	-	G8	36	Female	Kampala	Central	+	+	-	36125	yes	TDF/3TC/EFV	Poor
WA103	ENACT 11-0480 00.1 29/08/2020	2020	+	+	+	-	GE3	27	Female	Wakiso	Central	+	+	31	-	yes	TDF/3TC/EFV	Poor
WA104	AMBITION 11-0513/60230 D7 12/10/2020	2020	+	+	+	-	GF3	50	Male	Kampala	Central	+	+	13	-	Naïve	-	-
WA105	ENACT 11-0478 00.1 27/08/2020	2020	+	+	+	-	GG3	43	Female	Kampala	Central	+	+	55	-	Naïve	-	-
WA106	ENACT 11-0466 D3 30/07/2020	2020	+	+	+	-	H6	28	Male	Mityana	Central	+	+	7	-	yes	AZT/3TC/DTG	Poor
WA107	ACACIA 81-231 D1 30/09/2020	2020	+	+	+	-	I6	36	Male	Jinja	Central	+	+	-	-	-	-	-
WA108	ACACIA 81-275 0.0 21/01/2021	2021	+	+	+	-	TF1	33	Male	Jinja	Central	+	+	-	-	-	-	-
WA109	ACACIA 81-226 D1 21/09/2020	2020	+	+	+	-	GI3	30	Male	Mityana	Central	+	+	-	-	-	-	-
WA110	COAST 11-0499 D1 22/09/2020	2020	+	+	+	-	A2	44	Male	Kampala	Central	+	+	124	-	yes	AZT/3TC/LPVr	Good
WA111	11-0587 05/02/2021 1740/21 CNS 0.1	2021	+	+	+	-	GE1	36	Female	Kampala	Central	+	+	5	-	yes	ALT/3TC/ATVr	Good
WA112	11-0017/60028 D2 24/01/2019	2019	+	+	+	-	TA5	37	Female	Wakiso	Central	+	+	32	-	yes	TDF/3TC/EFV	Poor
WA113	7-205/60002 16/10/2018	2018	+	+	+	-	TB5	28	Male	Wakiso	Central	+	+	6	-	naïve	-	-
WA114	11-0022 D1 28/01/2019	2019	+	+	+	-	TI5	29	Female	Wakiso	Central	+	+	119	-	naïve	-	-
WA115	11-0004/60025 D1 15/01/2019	2019	+	+	+	-	TC5	40	Male	Wakiso	Central	+	+	6	-	naïve	-	-
WA116	11-0030/60034 D1 01/02/2019	2019	+	+	+	-	GH5	34	Male	Wakiso	Central	+	+	39	-	yes	TDF/3TC/EFV	Poor
WA117	11-001/60023 21/01/2019	2019	+	+	+	-	GI5	39	Male	Kampala	Central	+	+	23	-	yes	Unknown	Poor
WA118	7-215/60006 D7 24/10/2018	2018	+	+	+	-	GD5	30	Male	Kampala	Central	+	+	7	66562	Yes	AZT/3TC/DTG	Poor
WA119	11-0012/60026 18/10/2019	2019	+	+	+	-	GE5	42	Male	Wakiso	Central	+	+	11	-	naïve	-	-
WA120	7-207/60003 0.0 2018	2018	+	+	+	-	GA6	34	Female	Wakiso	Central	+	+	2	-	yes	EFV	Poor
WA121	11-0013/60027 D1 21/01/2019	2019	+	+	+	-	GB6	31	Female	Kyenjojo	Western	+	+	4	-	yes	First line	Poor
WA122	11-0024/60032 D1 30/01/2019	2019	+	+	+	-	GE4	39	Male	Kampala	Central	+	+	27	-	naïve	-	-
WA123	11-0003/60024 0.0 14/01/2019	2019	+	+	+	-	GF4	46	Male	Kampala	Central	+	+	44	-	naïve	-	-
WA124	11-0221/60128 D14 17/09/2019	2019	+	+	+	-	GC4	26	Male	Kampala	Central	+	+	15	-	yes	TDF/3TC/Lopinavir	Good
WA125	11-0129/60086 D1 21/05/2019	2019	+	+	+	-	GD6	60	Male	Kampala	Central	+	+	4	-	naïve	-	-
WA126a	11-0107 D0 23/04/2019	2019	+	+	+	-	TI4	28	Female	Wakiso	Central	+	+	15	-	naïve	-	-
WA127	11-0031/60035 D1 04/02/2019	2019	+	+	+	-	GI6	36	Female	Jinja	Central	+	+	102	-	yes	TLE	Good
WA128	11-0106/60074 D1 23/04/2019	2019	+	+	+	-	GA7	29	Female	Wakiso	Central	+	+	52	-	yes	AZT/3TC/NVP	Poor
WA129	7-259/60021 D1 14/01/2018	2018	+	+	+	-	TG4	30	Female	Wakiso	Central	+	+	155	-	yes	TDF/3TC/EFV	Poor
WA130a	7-242/60017 19/11/2018	2018	+	+	+	-	TH4	40	Male	Wakiso	Central	+	+	13	-	naïve	-	-
WA131	7-231/60010 D7 15/11/2018	2018	+	+	+	-	GG4	31	Male	Mukono	Central	+	+	12	-	yes	AZT/3TC/ATZr/Rv	Poor
WA132	11-0027/60033 D1 01/02/2019	2019	+	+	+	-	GH4	39	Female	Kampala	Central	+	+	19	-	Naïve	-	-
WA133	11-0021/60030 D1 28/01/2019	2019	+	+	+	-	GB9	39	Male	Mityana	Central	+	+	18	-	Naïve	-	-
WA134	11-0215/60124 D14 09/09/2019	2019	+	+	+	-	GC9	37	Female	Kampala	Central	+	+	5	-	yes	TDF/3TC/EFV	Poor
WA135	11-0236/60131 D1 18/09/2019	2019	+	+	+	-	TF4	24	Male	Wakiso	Central	+	+	63	-	yes	DTG/3TC/TDF	Poor
WA136	60129 D7 10/11/2019	2019	+	+	+	-	TD4	22	Female	Kampala	Central	+	+	99	-	yes	TDF/3TC/EFV	Good
WA137	11-0033/60036 D1 05/02/2019	2019	+	+	+	-	TE4	49	Male	Kampala	Central	+	+	17	-	yes	Salvage therapy	Poor
WA138	11-0283/60149 12/11/2019	2019	+	+	+	-	TC1	35	Male	Wakiso	Central	+	+	12	-	yes	Unknown	Poor
WA139	7-238/60014 D1 16/11/2018	2018	+	+	+	-	GA5	32	Male	Kampala	Central	+	+	8	-	Naïve	-	-
WA140	7-234/60011 2018	2018	+	+	+	-	GI9	28	Male	Kampala	Central	+	+	9	-	yes	First line	Poor
WA141	7-250/60019 D1 26/11/2018	2018	+	+	+	-	TA1	53	Female	Wakiso	Central	+	+	14	-	Naïve	-	-
WA142	7-217/60008 19/10/2018	2018	+	+	+	-	GG7	30	Male	Wakiso	Central	+	+	7	-	Naïve	-	-
WA143	7-264/60022 D1 14/01/2019	2019	+	+	+	-	GH7	53	Male	Wakiso	Central	+	+	76	-	Yes	TDF/3TC/EFV	Poor
WA144	60075 D1 2019/23/04/ 0106/0.0	2019	+	+	+	-	GF7	36	Female	Kalangala	Central	+	+	52	198700	Yes	AZT/3TC/NVP	Poor
WA145	11-0244/60132 D1 25/09/2021	2021	+	+	+	-	GE7	40	Female	Bukesa	Eastern	+	+	103	-	yes	TDF/3TC/DTG	Good
WA146	7-0216/60007 D1 18/01/2018	2018	+	+	+	-	TH3	37	Male	Mityana	Central	+	+	14	46481	Yes	TDF/3TC/EFV	Poor
WA147	7-0210 D1 15/10/2018	2018	+	+	+	-	TI3	40	Male	Wakiso	Central	+	+	4		Yes	Unknown	Poor
WA148	60172 D1 09/01/2020	2020	+	+	+	-	TA4	44	Male	Wakiso	Central	+	+	130	-	yes	TDF/3TC/DTG	Good
WA149	11-0034/60037 D1 05/02/2019	2019	+	+	+	-	TB4	27	Male	Kiboga	Central	+	+	23	-	yes	AZT/3TC/DTL	Poor
WA150	60004 D5 19/10/2019	2019	+	+	+	-	TC4	35	Male	Wakiso	Central	+	+	4	-	yes	Unknown	Poor
WA151	11-0112 D1 02/05/2019	2019	+	+	+	-	GI7	42	Male	Wakiso	Central	+	+	2	-	yes	Unknown	Poor
WA152	11-0346/60170 D3 09/01/2020	2020	+	+	+	-	TB1	30	Female	Wakiso	Central	+	+	6	-	Naïve	-	-
WA153	11-0128/60084 D1 17/05/2019	2019	+	+	+	-	GA8	47	Female	Wakiso	Central	+	+	53	-	Naïve	-	-
WA154a	7-230/60009 D14 22/11/2018	2018	+	+	+	-	GB7	35	Male	Wakiso	Central	+	+	50	-	Naïve	-	-
WA155	11-0099 D1 15/03/2019	2019	+	+	+	-	TD1	39	Male	Wakiso	Central	+	+	-	-	-	-	-
WA156	7-235 14/01/2018	2018	+	+	+	-	GD7	40	Male	Nakaseke	Central	+	+	11	-	Naïve	-	-
WA157	11-0266/60141 D1 14/10/2019	2019	+	+	+	-	GE6	35	Female	Wakiso	Central	+	+	12	-	yes	TDF/3TC/EFV	Poor
WA158	60055 D14 01/04/2019	2019	+	+	+	-	GF6	27	Female	Kampala	Central	+	+	10	-	yes	TDF/3TC/EFV	Good
WA159	60050 D7 03/03/2019	2019	+	+	+	-	TE3	23	Female	Wakiso	Central	+	+	23	-	Naïve	-	-
WA160	11-0092/60067 15/04/2019	2019	+	+	+	-	TF3	41	Male	Wakiso	Central	+	+	70	-	Naïve	-	-
WA161	60087 D1 21/05/2019	2019	+	+	+	-	TG3	44	Male	Kampala	Central	+	+	3	-	yes	TDF/3TC/EFV	Poor
WA162a	60114 D1 08/08/2019	2019	+	+	+	-	TB3	38	Male	Mubende	Central	+	+	9	-	Naïve	-	-
WA163	11-0322/60166 D1 28/11/2019	2019	+	+	+	-	TC3	45	Female	Kampala	Central	+	+	91	-	Naïve	-	-
WA164a	11-0108/60076 D1 24/04/2019	2019	+	+	+	-	GF5	19	Female	Kampala	Central	+	+	6	-	yes	Unknown	Poor
WA165	11-0155/60155 Termination 2019	2019	+	+	+	-	TH2	35	Male	Mukono	Central	+	+	126	-	Naïve	-	-
WA166	11-0345/60169 D1 07/11/2020	2020	+	+	+	-	TI2	45	Male	Kampala	Central	+	+	2	-	yes	TDF/3TC/DTG	Good
WA167	11-0154/60097 D1 20/06/2019	2019	+	+	+	-	TA3	35	Male	Kampala	Central	+	+	102	-	yes	TDF/3TC/DTG	Good
WA168	11-0284/60150 D1 29/11/2019	2019	+	+	+	-	GG6	40	Female	Kampala	Central	+	+	26	-	yes	TDF/3TC/DTG	Good
WA169	11-0337 D1 12/12/2019	2019	+	+	+	-	GH6	30	Female	Kampala	Central	+	+	-	-	-	-	-
WA170	11-0290 D0 13/11/2019	2019	+	+	+	-	TE2	28	Female	Kampala	Central	+	+	24	-	yes	TDF/3TC/DTG	Good
WA171	11-0140/60091	2019	+	+	+	-	TF2	36	Female	Wakiso	Central	+	+	74	-	yes	TDF/3TC/DTG	Good
WA172	11-0048 0.1 18/02/2019	2019	+	+	+	-	TG2	27	Male	Wakiso	Central	+	+	-	-	-	-	-
WA173	60094 D7 26/06/2019	2019	+	+	+	-	GD9	45	Female	Masindi	Western	+	+	7	-	Naïve	-	-
WA174	11-0318/60164 D1 26/11/2019	2019	+	+	+	-	GE9	25	Female	Jinja	Central	+	+	7	-	Naïve	-	-
WA175	11-0313/60163 D1 21/11/2019	2019	+	+	+	-	GF9	27	Female	Wakiso	Central	+	+	4	-	Naïve	-	-
WA176	11-0172/60106 D1 19/07/2019	2019	+	+	+	-	TB2	30	Male	Kampala	Central	+	+	26	-	yes	Unknown	Unknown
WA177	11-0156/60098 D1 28/06/2019	2019	+	+	+	-	TC2	39	Male	Wakiso	Central	+	+	120	-	yes	ETY/DTG/DRV	Good
WA178	11-0151/60095 D1 25/06/2019	2019	+	+	+	-	TD2	45	Female	Kayunga	Central	+	+	13	-	Naïve	-	-
WA179	60047 D7 04/03/2019	2019	+	+	+	-	TG5	29	Female	Kampala	Central	+	+	5	-	yes	TDF/3TC/EFV	Poor
WA180	COAST 11-0502/60224 D3 30/09/2020	2020	+	+	+	-	GH9	28	Male	Wakiso	Central	+	+	27	-	Naïve	-	-
WA181	60162 D7 26/11/2019	2019	+	+	+	-	TH5	39	Female	Wakiso	Central	+	+	3	-	yes	TDF/3TC/EFV	Good
WA182	11-0138/60090 D1 05/01/2019	2019	+	+	+	-	TD5	34	Female	Kampala	Central	+	+	7	-	Naïve	-	-
WA183	11-0191/60113 D1 06/08/2019	2019	+	+	+	-	TE5	28	Female	Masindi	Western	+	+	10	-	yes	Unknown	Poor
WA184	60115 D1 13/08/2019	2019	+	+	+	-	TF5	31	Female	Kiboga	Central	+	+	39	-	yes	TDF/3TC/EFV	Poor
WA185	60161 D7 20/11/2019	2019	+	+	+	-	GH8	56	Male	Kampala	Central	+	+	5	-	Naïve	-	-
WA186	11-0317 25/11/2019	2019	+	+	+	-	GI8	25	Male	Butalega	Central	+	+	45	-	Naïve	-	-
WA187	11-0324/60167 D7 02/12/2019	2019	+	+	+	-	GA9	30	Female	Wakiso	Central	+	+	78	-	yes	TDF/3TC/DTG	Good
WA188	11-0105/60072 D1 16/04/2019	2019	+	+	+	-	TE1	34	Male	Wakiso	Central	+	+	65	-	Naïve	-	-
WA189	60127 D7 03/09/2019	2019	+	+	+	-	GE8	21	Male	Wakiso	Central	+	+	12	-	yes	TDF/3TC/ATV/r	Poor
WA190	60165 D1 28/11/2019	2019	+	+	+	-	GF8	32	Male	Wakiso	Central	+	+	3	-	Naïve	-	-
WA191	60071 D7 21/04/2019	2019	+	+	+	-	GG8	45	Male	Kampala	Central	+	+	55	-	Naïve	-	-
WA192	60001/7-202 D1 05/10/2018	2018	+	+	+	-	GB8	50	Female	Wakiso	Central	+	+	53	-	Naïve	-	-
WA193	7-243/60016 D1 19/11/2018	2018	+	+	+	-	GC8	29	Male	Wakiso	Central	+	+	175	-	yes	First line	Poor
WA194	11-0060/60052 D1 07/03/2019	2019	+	+	+	-	GD8	31	Male	Luwero	Central	+	+	34	-	yes	TDF/3TC/DTG	Good
WA195	11-0085/60064 D1 01/04/2019	2019	+	+	+	-	TH1	50	Male	Wakiso	Central	+	+	35	-	Naïve	-	-
WA196	11-0125/60082 D1 13/05/2019	2019	+	+	+	-	TI1	33	Male	Wakiso	Central	+	+	7	-	Naïve	-	-
WA197	11-0539/60249 D1 18/11/2020	2020	+	+	+	-	GD3	35	Female	Kampala	Central	+	+	9	-	Naïve	-	-
WA198	ENACT 11-0558 2.0 04/02/2021	2021	+	+	+	-	TG1	45	Male	Kampala	Central	+	+	32	-	yes	TLD	Poor
WA199	11-0271 D0 17/10/2019	2019	+	+	+	-	GG5	35	Male	Wakiso	Central	+	+	11	-	Naïve	-	-
WA200	ENACT 11-0560 0.1 27/01/ 2021	2021	+	+	+	-	GB5	35	Female	Wakiso	Central	+	+	305	-	yes	TLD	Good
WA201	ENACT 11-0561 0.1 27/01/2021	2021	+	+	+	-	GC5	19	Male	Kampala	Central	+	+	8	-	yes	TDF/3TC/ATV/r	Poor

## Sheet: Initiation on HAART
Initiation on HAART	HIV Regimen	Adherence
yes	Unknown	Poor
yes	AZT/3TC/ATVr	Poor			Initiation on HAART	Frequency	% frequency
Naïve	-	-			Naïve	74	45.3988
yes	TLD	Good			yes	89	54.6012
naïve	-	-			Grand Total	163	100
Naïve	-	-
Naïve	-	-
yes	TDF/3TC/ATV/r	Poor
Naïve	-	-
naïve	-	-
Naïve	-	-
naïve	-	-
yes	AZT/3TC/DTG	Good
yes	TDF/3TC/ATV/r	Poor
Naïve	-	-
Naïve	-	-
yes	Blue tablets	Poor
Naïve	-	-
Naïve	-	-
Naïve	-	-
yes	TDF/3TC/DTG	Poor
Naïve	-	-
yes	Unknown	Poor
yes	Unknown	Poor
Naïve	-	-
Naïve	-	-
Naïve	-	-
Naïve	-	-
yes	TDF/3TC/Avr	Poor
Naïve	-	-
yes	NVP	Good
Naïve	-	-
Naïve	-	-
Naïve	-	-
yes	TDF/3TC/EFV	Poor
yes	Unknown	Poor
yes	TDF/3TC/DTG	Good
yes	TDF/3TC/EFV	Poor
Naïve	-	-
yes	TDF/3TC/ATV/r	Good
Naïve	-	-
yes	AZT/3TC/EFV	Poor
yes	TDF/3TC/DTG	Poor
yes	DTG/3TC/TDF	Poor
Naïve	-	-
yes	TDF/3TC/EFV	Poor
yes	Unknown	Poor
Naïve	-	-
yes	Unknown	Poor
yes	Unknown	Poor
Naïve	-	-
yes	TDF/3TC/DTG	Unknown
yes	TDF/3TC/EFV	Good
yes	TDF/3TC/DTG	Good
yes	TDF/3TC/DTG	Poor
yes	TLD	Poor
naïve	-	-
Naïve	-	-
yes	DTG/3TC/TDF	Good
Naïve	-	-
yes	AZT/3TC/ATVr	Poor
yes	ART/ABC/3TC/ATVr	Good
Naïve	-	-
Naïve	-	-
yes	TDF/3TC/DTG	Poor
yes	TLD/DTG	Good
yes	TDF/3TC/DTG	Poor
yes	Unknown	Good
Naïve	-	-
yes	TDF/3TC/EFV	Poor
yes	TDF/3TC/EFV	Poor
Naïve	-	-
Naïve	-	-
yes	AZT/3TC/DTG	Poor
yes	AZT/3TC/LPVr	Good
yes	ALT/3TC/ATVr	Good
yes	TDF/3TC/EFV	Poor
naïve	-	-
naïve	-	-
naïve	-	-
yes	TDF/3TC/EFV	Poor
yes	Unknown	Poor
Yes	AZT/3TC/DTG	Poor
naïve	-	-
yes	EFV	Poor
yes	AZT/3TC/DTG	Poor
naïve	-	-
naïve	-	-
yes	TDF/3TC/Lopinavir	Good
naïve	-	-
naïve	-	-
yes	TLE	Good
yes	AZT/3TC/NVP	Poor
yes	TDF/3TC/EFV	Poor
naïve	-	-
yes	AZT/3TC/ATZr/Rv	Poor
Naïve	-	-
Naïve	-	-
yes	TDF/3TC/EFV	Poor
yes	DTG/3TC/TDF	Poor
yes	TDF/3TC/EFV	Good
yes	Salvage therapy	Poor
yes	Unknown	Poor
Naïve	-	-
yes	AZT/3TC/DTG	Poor
Naïve	-	-
Naïve	-	-
Yes	TDF/3TC/EFV	Poor
Yes	AZT/3TC/NVP	Poor
yes	TDF/3TC/DTG	Good
Yes	TDF/3TC/EFV	Poor
Yes	Unknown	Poor
yes	TDF/3TC/DTG	Good
yes	AZT/3TC/DTL	Poor
yes	Unknown	Poor
yes	Unknown	Poor
Naïve	-	-
Naïve	-	-
Naïve	-	-
Naïve	-	-
yes	TDF/3TC/EFV	Poor
yes	TDF/3TC/EFV	Good
Naïve	-	-
Naïve	-	-
yes	TDF/3TC/EFV	Poor
Naïve	-	-
Naïve	-	-
yes	Unknown	Poor
Naïve	-	-
yes	TDF/3TC/DTG	Good
yes	TDF/3TC/DTG	Good
yes	TDF/3TC/DTG	Good
yes	TDF/3TC/DTG	Good
yes	TDF/3TC/DTG	Good
Naïve	-	-
Naïve	-	-
Naïve	-	-
yes	Unknown	Unknown
yes	ETY/DTG/DRV	Good
Naïve	-	-
yes	TDF/3TC/EFV	Poor
Naïve	-	-
yes	TDF/3TC/EFV	Good
Naïve	-	-
yes	Unknown	Poor
yes	TDF/3TC/EFV	Poor
Naïve	-	-
Naïve	-	-
yes	TDF/3TC/DTG	Good
Naïve	-	-
yes	TDF/3TC/ATV/r	Poor
Naïve	-	-
Naïve	-	-
Naïve	-	-
yes	AZT/3TC/DTG	Poor
yes	TDF/3TC/DTG	Good
Naïve	-	-
Naïve	-	-
Naïve	-	-
yes	TLD	Poor
Naïve	-	-
yes	TLD	Good
yes	TDF/3TC/ATV/r	Poor

## Sheet: HAART Regimen
Current ART regimen		HAART Category
AZT/3TC/ATVr		AZT	13
TDF/3TC/ATV/r		3TC	60
AZT/3TC/DTG		ATV/r	10
TDF/3TC/ATV/r		DTG	23
AZT/3TC/ATVr		EFV	20
TDF/3TC/DTG		TDF	46
TDF/3TC/Avr
TDF/3TC/EFV
TDF/3TC/DTG
TDF/3TC/EFV
TDF/3TC/ATV/r
AZT/3TC/EFV
TDF/3TC/DTG
DTG/3TC/TDF
TDF/3TC/EFV
TDF/3TC/DTG
TDF/3TC/EFV
TDF/3TC/DTG
TDF/3TC/DTG
DTG/3TC/TDF
AZT/3TC/ATVr
AZT/3TC/ATVr
TDF/3TC/DTG
TDF/3TC/DTG
TDF/3TC/EFV
TDF/3TC/EFV
AZT/3TC/DTG
AZT/3TC/LPVr
ALT/3TC/ATVr
TDF/3TC/EFV
TDF/3TC/EFV
AZT/3TC/DTG
TDF/3TC/Lopinavir
AZT/3TC/NVP
TDF/3TC/EFV
AZT/3TC/ATZr/Rv
TDF/3TC/EFV
DTG/3TC/TDF
TDF/3TC/EFV
TDF/3TC/EFV
AZT/3TC/NVP
TDF/3TC/DTG
TDF/3TC/EFV
TDF/3TC/DTG
AZT/3TC/DTL
TDF/3TC/EFV
TDF/3TC/EFV
TDF/3TC/EFV
TDF/3TC/DTG
TDF/3TC/DTG
TDF/3TC/DTG
TDF/3TC/DTG
TDF/3TC/DTG
TDF/3TC/EFV
TDF/3TC/EFV
TDF/3TC/EFV
TDF/3TC/DTG
TDF/3TC/ATV/r
TDF/3TC/DTG
TDF/3TC/ATV/r

## Sheet: Abs CD4 Counts
Abs CD4 Counts/mm^3	Category		Interval	Interval label
10	<200		0	<200
17	<200		200	200-349
63	<200		350	350-499
95	<200		500	>500
23	<200
201	200-349
55	<200
3	<200
49	<200
200	200-349		Abs CD4 Counts/mm^3	Frequency	% frequency
10	<200		<200	157	97.5155
21	<200		200-349	3	1.86335
893	>500		>500	1	0.621118
9	<200		Grand Total	161	100
23	<200
15	<200
117	<200
120	<200
8	<200
23	<200
17	<200
25	<200
102	<200
28	<200
144	<200
20	<200
19	<200
170	<200
12	<200
6	<200
88	<200
17	<200
60	<200
26	<200
10	<200
71	<200
52	<200
96	<200
14	<200
12	<200
25	<200
5	<200
34	<200
71	<200
34	<200
27	<200
8	<200
25	<200
42	<200
9	<200
11	<200
88	<200
50	<200
64	<200
5	<200
18	<200
10	<200
70	<200
137	<200
49	<200
20	<200
27	<200
48	<200
118	<200
51	<200
13	<200
66	<200
73	<200
31	<200
13	<200
55	<200
7	<200
124	<200
5	<200
32	<200
6	<200
119	<200
6	<200
39	<200
23	<200
7	<200
11	<200
2	<200
4	<200
27	<200
44	<200
15	<200
4	<200
15	<200
102	<200
52	<200
155	<200
13	<200
12	<200
19	<200
18	<200
5	<200
63	<200
99	<200
17	<200
12	<200
8	<200
9	<200
14	<200
7	<200
76	<200
52	<200
103	<200
14	<200
4	<200
130	<200
23	<200
4	<200
2	<200
6	<200
53	<200
50	<200
11	<200
12	<200
10	<200
23	<200
70	<200
3	<200
9	<200
91	<200
6	<200
126	<200
2	<200
102	<200
26	<200
24	<200
74	<200
7	<200
7	<200
4	<200
26	<200
120	<200
13	<200
5	<200
27	<200
3	<200
7	<200
10	<200
39	<200
5	<200
45	<200
78	<200
65	<200
12	<200
3	<200
55	<200
53	<200
175	<200
34	<200
35	<200
7	<200
9	<200
32	<200
11	<200
305	200-349
8	<200

## Sheet: HIV viral loads
Viral loads/copies/ml
5015
36125
46481		Median	56521.5
66562
87547
198700

[truncated: 1 more sheets: Adherence to HAART]
